# Supplementary material for: Is Parent–Child Disagreement on Child Anxiety Explained by Differences in Measurement Properties? An Examination of Measurement Invariance Across Informants and Time
Source: Front Psychol. 2018 Jul 31;9:1295. doi: 10.3389/fpsyg.2018.01295 (PMC6079214; doi:10.3389/fpsyg.2018.01295)
Supplement: Supplementary file 1 [file Data_Sheet_1.XLSX]

## Sheet: Key
Tab Name
cGAD9p	Child Reports Age 9 - Generalized Anxiety Disorder
cpanic9p	Child Reports Age 9 - Panic Disorder
cschool9p	Child Reports Age 9 - School Avoidance
cseparation9p	Child Reports Age 9 - Separation Anxiety Disorder
csocial9p	Child Reports Age 9 - Social Phobia
mgad9p	Mother Reports Age 9 - Generalized Anxiety Disorder
mpanic9p	Mother Reports Age 9 - Panic Disorder
mschool9p	Mother Reports Age 9 - School Avoidance
mseparation9p	Mother Reports Age 9 - Separation Anxiety Disorder
msocial9p	Mother Reports Age 9 - Social Phobia
cGAD12p	Child Reports Age 12 - Generalized Anxiety Disorder
cpanic12p	Child Reports Age 12 - Panic Disorder
cschool12p	Child Reports Age 12 - School Avoidance
cseparation12p	Child Reports Age 12 - Separation Anxiety Disorder
csocial12p	Child Reports Age 12 - Social Phobia
mgad12p	Mother Reports Age 12 - Generalized Anxiety Disorder
mpanic12p	Mother Reports Age 12 - Panic Disorder
mschool12p	Mother Reports Age 12 - School Avoidance
mseparation12p	Mother Reports Age 12 - Separation Anxiety Disorder
msocial12p	Mother Reports Age 12 - Social Phobia
cm_pMI_9USDGAD	Child & Mother Reports Age 9 - Generalized Anxiety Disorder
cm_pMI_9USDPan	Child & Mother Reports Age 9 - Panic Disorder
cm_pMI_9USDSch	Child & Mother Reports Age 9 - School Avoidance
cm_pMI_9USDSep	Child & Mother Reports Age 9 - Separation Anxiety Disorder
cm_pMI_9USDSoc	Child & Mother Reports Age 9 - Social Phobia
cm_pMI_12USDGAD	Child & Mother Reports Age 9 - Generalized Anxiety Disorder
cm_pMI_12USDPan	Child & Mother Reports Age 9 - Panic Disorder
cm_pMI_12USDSch	Child & Mother Reports Age 9 - School Avoidance
cm_pMI_12USDSep	Child & Mother Reports Age 9 - Separation Anxiety Disorder
cm_pMI_12USDSoc	Child & Mother Reports Age 9 - Social Phobia
c912_pMIUSDGAD	Child Reports across Ages 9 & 12 - Generalized Anxiety Disorder
c912_pMIUSDPan	Child Reports across Ages 9 & 12 - Panic Disorder
c912_pMIUSDSch	Child Reports across Ages 9 & 12 - School Avoidance
c912_pMIUSDSep	Child Reports across Ages 9 & 12 - Separation Anxiety Disorder
c912_pMIUSDSoc	Child Reports across Ages 9 & 12 - Social Phobia
m912_pMIUSDGAD	Mother Reports across Ages 9 & 12 - Generalized Anxiety Disorder
m912_pMIUSDPan	Mother Reports across Ages 9 & 12 - Panic Disorder
m912_pMIUSDSch	Mother Reports across Ages 9 & 12 - School Avoidance
m912_pMIUSDSep	Mother Reports across Ages 9 & 12 - Separation Anxiety Disorder
m912_pMIUSDSoc	Mother Reports across Ages 9 & 12 - Social Phobia
paramHeader
BY Statements	Unstandardized factor loadings
WITH Statements	Unstandardized Covariance Estimates
Threshold	Item Thresholds (Binary Responses; 1 threshold/item)
Variances	Latent Variable Variance; freely estimated for the non-reference group in models evaluating metric invariance and after
Means	Latent Variable Mean; freely estimated for the non-reference group in models evaluating scalar invariance and after
New.Additional.Parameters	Differences in respective parameters across units (i.e., informant; time). For example, in tab 'cm_pMI_9USDGAD' for the configural invariance model, parameter 'DA' refers to the difference between factor loadings for CSCAY5 and MSCAY5; parameter 'DA' refers to the difference between factor loadings for CSCAY7 and MSCAY7. In tab 'cm_pMI_9USDGAD' for the metric invariance model, parameter 'DA' refe…
All variable names beginning with 'c' refer to child report items. All variable names beginning with 'm' refer to maternal report items.
All variable names including 'y' followed by the item number refers to age 9 items. All variable names including 'o' followed by the item number refers to age 12 items.

## Sheet: cGAD9p
paramHeader	param	est	se	est_se	pval
SCA.BY	CSCAY5	0.778	0.117	6.666	0
SCA.BY	CSCAY7	0.629	0.091	6.937	0
SCA.BY	CSCAY14	0.936	0.138	6.8	0
SCA.BY	CSCAY21	0.973	0.125	7.805	0
SCA.BY	CSCAY23	0.644	0.097	6.641	0
SCA.BY	CSCAY28	0.755	0.126	6.003	0
SCA.BY	CSCAY33	0.8	0.104	7.683	0
SCA.BY	CSCAY35	0.968	0.123	7.892	0
SCA.BY	CSCAY37	0.649	0.096	6.767	0
Thresholds	CSCAY5$1	0.815	0.088	9.214	0
Thresholds	CSCAY7$1	0.114	0.068	1.683	0.092
Thresholds	CSCAY14$1	0.999	0.107	9.367	0
Thresholds	CSCAY21$1	0.402	0.085	4.748	0
Thresholds	CSCAY23$1	0.528	0.074	7.137	0
Thresholds	CSCAY28$1	1.245	0.108	11.501	0
Thresholds	CSCAY33$1	0.137	0.074	1.86	0.063
Thresholds	CSCAY35$1	0.018	0.08	0.228	0.82
Thresholds	CSCAY37$1	0.55	0.074	7.428	0
Variances	SCA	1	0	999	999

## Sheet: cpanic9p
paramHeader	param	est	se	est_se	pval
SCA.BY	CSCAY1	0.738	0.111	6.643	0
SCA.BY	CSCAY6	1.035	0.171	6.05	0
SCA.BY	CSCAY9	0.649	0.112	5.808	0
SCA.BY	CSCAY12	0.635	0.101	6.319	0
SCA.BY	CSCAY15	0.792	0.115	6.907	0
SCA.BY	CSCAY18	0.621	0.094	6.597	0
SCA.BY	CSCAY19	0.62	0.089	6.974	0
SCA.BY	CSCAY22	0.672	0.103	6.515	0
SCA.BY	CSCAY24	0.637	0.11	5.813	0
SCA.BY	CSCAY27	1.154	0.209	5.522	0
SCA.BY	CSCAY30	0.732	0.112	6.559	0
SCA.BY	CSCAY34	0.866	0.142	6.089	0
SCA.BY	CSCAY38	0.7	0.103	6.808	0
Thresholds	CSCAY1$1	0.816	0.086	9.469	0
Thresholds	CSCAY6$1	1.573	0.162	9.729	0
Thresholds	CSCAY9$1	1.125	0.095	11.793	0
Thresholds	CSCAY12$1	0.817	0.08	10.181	0
Thresholds	CSCAY15$1	0.821	0.089	9.269	0
Thresholds	CSCAY18$1	-0.627	0.074	-8.492	0
Thresholds	CSCAY19$1	0.509	0.072	7.053	0
Thresholds	CSCAY22$1	0.946	0.086	10.954	0
Thresholds	CSCAY24$1	1.11	0.094	11.821	0
Thresholds	CSCAY27$1	1.906	0.216	8.843	0
Thresholds	CSCAY30$1	0.947	0.091	10.359	0
Thresholds	CSCAY34$1	1.434	0.131	10.953	0
Thresholds	CSCAY38$1	0.941	0.088	10.711	0
Variances	SCA	1	0	999	999

## Sheet: cschool9p
paramHeader	param	est	se	est_se	pval
SCA.BY	CSCAY2	0.455	0.104	4.398	0
SCA.BY	CSCAY11	0.532	0.113	4.707	0
SCA.BY	CSCAY17	1.858	0.866	2.147	0.032
SCA.BY	CSCAY36	1.062	0.297	3.58	0
Thresholds	CSCAY2$1	0.234	0.064	3.661	0
Thresholds	CSCAY11$1	0.484	0.07	6.921	0
Thresholds	CSCAY17$1	1.747	0.64	2.729	0.006
Thresholds	CSCAY36$1	1.961	0.303	6.467	0
Variances	SCA	1	0	999	999

## Sheet: cseparation9p
paramHeader	param	est	se	est_se	pval
SCA.BY	CSCAY4	0.712	0.098	7.237	0
SCA.BY	CSCAY8	0.207	0.084	2.482	0.013
SCA.BY	CSCAY13	0.768	0.113	6.8	0
SCA.BY	CSCAY16	1.117	0.146	7.645	0
SCA.BY	CSCAY20	0.943	0.118	7.967	0
SCA.BY	CSCAY25	0.788	0.104	7.576	0
SCA.BY	CSCAY29	0.61	0.096	6.383	0
SCA.BY	CSCAY31	1.373	0.182	7.538	0
Thresholds	CSCAY4$1	0.517	0.076	6.84	0
Thresholds	CSCAY8$1	-0.876	0.068	-12.877	0
Thresholds	CSCAY13$1	0.869	0.089	9.777	0
Thresholds	CSCAY16$1	0.547	0.096	5.728	0
Thresholds	CSCAY20$1	0.075	0.079	0.957	0.338
Thresholds	CSCAY25$1	0.103	0.073	1.41	0.159
Thresholds	CSCAY29$1	-0.681	0.075	-9.045	0
Thresholds	CSCAY31$1	0.316	0.101	3.116	0.002
Variances	SCA	1	0	999	999

## Sheet: csocial12p
paramHeader	param	est	se	est_se	pval
SCA.BY	CSCAO3	1.055	0.136	7.774	0
SCA.BY	CSCAO10	1.277	0.166	7.703	0
SCA.BY	CSCAO26	1.166	0.148	7.868	0
SCA.BY	CSCAO32	0.514	0.106	4.834	0
SCA.BY	CSCAO39	0.764	0.1	7.619	0
SCA.BY	CSCAO40	0.926	0.118	7.848	0
SCA.BY	CSCAO41	1	0.129	7.782	0
Thresholds	CSCAO3$1	-0.615	0.094	-6.519	0
Thresholds	CSCAO10$1	-0.147	0.095	-1.555	0.12
Thresholds	CSCAO26$1	-0.119	0.09	-1.331	0.183
Thresholds	CSCAO32$1	1.245	0.094	13.303	0
Thresholds	CSCAO39$1	0.03	0.073	0.416	0.678
Thresholds	CSCAO40$1	0.41	0.082	4.981	0
Thresholds	CSCAO41$1	0.117	0.082	1.429	0.153
Variances	SCA	1	0	999	999

## Sheet: csocial9p
paramHeader	param	est	se	est_se	pval
SCA.BY	CSCAY3	0.623	0.093	6.715	0
SCA.BY	CSCAY10	0.764	0.104	7.35	0
SCA.BY	CSCAY26	1.097	0.151	7.281	0
SCA.BY	CSCAY32	1.388	0.221	6.284	0
SCA.BY	CSCAY39	0.632	0.094	6.745	0
SCA.BY	CSCAY40	0.732	0.1	7.303	0
SCA.BY	CSCAY41	0.596	0.089	6.695	0
Thresholds	CSCAY3$1	-0.213	0.068	-3.126	0.002
Thresholds	CSCAY10$1	-0.431	0.076	-5.703	0
Thresholds	CSCAY26$1	-0.387	0.09	-4.296	0
Thresholds	CSCAY32$1	-0.769	0.128	-6.012	0
Thresholds	CSCAY39$1	0.139	0.068	2.047	0.041
Thresholds	CSCAY40$1	0.12	0.071	1.684	0.092
Thresholds	CSCAY41$1	0.094	0.067	1.414	0.157
Variances	SCA	1	0	999	999

## Sheet: mgad9p
paramHeader	param	est	se	est_se	pval
SCA.BY	CSCAY5	0.778	0.117	6.666	0
SCA.BY	CSCAY7	0.629	0.091	6.937	0
SCA.BY	CSCAY14	0.936	0.138	6.8	0
SCA.BY	CSCAY21	0.973	0.125	7.805	0
SCA.BY	CSCAY23	0.644	0.097	6.641	0
SCA.BY	CSCAY28	0.755	0.126	6.003	0
SCA.BY	CSCAY33	0.8	0.104	7.683	0
SCA.BY	CSCAY35	0.968	0.123	7.892	0
SCA.BY	CSCAY37	0.649	0.096	6.767	0
Thresholds	CSCAY5$1	0.815	0.088	9.214	0
Thresholds	CSCAY7$1	0.114	0.068	1.683	0.092
Thresholds	CSCAY14$1	0.999	0.107	9.367	0
Thresholds	CSCAY21$1	0.402	0.085	4.748	0
Thresholds	CSCAY23$1	0.528	0.074	7.137	0
Thresholds	CSCAY28$1	1.245	0.108	11.501	0
Thresholds	CSCAY33$1	0.137	0.074	1.86	0.063
Thresholds	CSCAY35$1	0.018	0.08	0.228	0.82
Thresholds	CSCAY37$1	0.55	0.074	7.428	0
Variances	SCA	1	0	999	999

## Sheet: mpanic9p
paramHeader	param	est	se	est_se	pval
SCA.BY	CSCAY1	0.738	0.111	6.643	0
SCA.BY	CSCAY6	1.035	0.171	6.05	0
SCA.BY	CSCAY9	0.649	0.112	5.808	0
SCA.BY	CSCAY12	0.635	0.101	6.319	0
SCA.BY	CSCAY15	0.792	0.115	6.907	0
SCA.BY	CSCAY18	0.621	0.094	6.597	0
SCA.BY	CSCAY19	0.62	0.089	6.974	0
SCA.BY	CSCAY22	0.672	0.103	6.515	0
SCA.BY	CSCAY24	0.637	0.11	5.813	0
SCA.BY	CSCAY27	1.154	0.209	5.522	0
SCA.BY	CSCAY30	0.732	0.112	6.559	0
SCA.BY	CSCAY34	0.866	0.142	6.089	0
SCA.BY	CSCAY38	0.7	0.103	6.808	0
Thresholds	CSCAY1$1	0.816	0.086	9.469	0
Thresholds	CSCAY6$1	1.573	0.162	9.729	0
Thresholds	CSCAY9$1	1.125	0.095	11.793	0
Thresholds	CSCAY12$1	0.817	0.08	10.181	0
Thresholds	CSCAY15$1	0.821	0.089	9.269	0
Thresholds	CSCAY18$1	-0.627	0.074	-8.492	0
Thresholds	CSCAY19$1	0.509	0.072	7.053	0
Thresholds	CSCAY22$1	0.946	0.086	10.954	0
Thresholds	CSCAY24$1	1.11	0.094	11.821	0
Thresholds	CSCAY27$1	1.906	0.216	8.843	0
Thresholds	CSCAY30$1	0.947	0.091	10.359	0
Thresholds	CSCAY34$1	1.434	0.131	10.953	0
Thresholds	CSCAY38$1	0.941	0.088	10.711	0
Variances	SCA	1	0	999	999

## Sheet: mschool9p
paramHeader	param	est	se	est_se	pval
SCA.BY	CSCAY2	0.455	0.104	4.398	0
SCA.BY	CSCAY11	0.532	0.113	4.707	0
SCA.BY	CSCAY17	1.858	0.866	2.147	0.032
SCA.BY	CSCAY36	1.062	0.297	3.58	0
Thresholds	CSCAY2$1	0.234	0.064	3.661	0
Thresholds	CSCAY11$1	0.484	0.07	6.921	0
Thresholds	CSCAY17$1	1.747	0.64	2.729	0.006
Thresholds	CSCAY36$1	1.961	0.303	6.467	0
Variances	SCA	1	0	999	999

[truncated: 26 more sheets: mseparation9p, msocial9p, cGAD12p, cpanic12p, cschool12p, cseparation12p, mgad12p, mpanic12p, mschool12p, mseparation12p, msocial12p, cm_pMI_9USDGAD, cm_pMI_9USDPan, cm_pMI_9USDSch, cm_pMI_9USDSoc, cm_pMI_12USDGAD, cm_pMI_12USDPan, cm_pMI_12USDSoc, c912_pMIUSDGAD, c912_pMIUSDPan …]
